# Supplementary material for: Improving the Laboratory Diagnosis of M-like Variants Related to Alpha1-Antitrypsin Deficiency
Source: Int J Mol Sci. 2022 Aug 30;23(17):9859. doi: 10.3390/ijms23179859 (PMC9456480; doi:10.3390/ijms23179859)
Supplement: Supplementary file 1 [file ijms-23-09859-s001.zip]

Archive with 1 entries (1 files):
- ijms-1843220-supplementary.pdf
